# Supplementary material for: Simple but powerful interactive data analysis in R with R/LinkedCharts
Source: Genome Biol. 2024 Feb 5;25:43. doi: 10.1186/s13059-024-03164-3 (PMC10840235; doi:10.1186/s13059-024-03164-3)
Supplement: Supplementary file 1 — Additional file 1. Zip file containing the interactive supplement. [file 13059_2024_3164_MOESM1_ESM.zip]

Archive with 86 entries (73 files):
- index.html
- README.md
- examples/
- examples/basic_synt/
- examples/basic_synt/R_code_full.html
- examples/basic_synt/JS_code_min.html
- examples/basic_synt/JS_code_full.html
- examples/basic_synt/basic_synt_full.html
- examples/basic_synt/iris.js
- examples/basic_synt/R_code_min.html
- examples/basic_synt/basic_synt_min.html
- examples/oc_sc/
- examples/oc_sc/R_code_full.html
- examples/oc_sc/JS_code_min.html
- examples/oc_sc/JS_code_full.html
- examples/oc_sc/R_code_min.html
- examples/oc_sc/oc_sc_min.html
- examples/oc_sc/oc_sc_full.html
- examples/oc_de/
- examples/oc_de/R_code_full.html
- examples/oc_de/JS_code_min.html
- examples/oc_de/JS_code_full.html
- examples/oc_de/oc_de_full.html
- examples/oc_de/heatmapData.js
- examples/oc_de/R_code_min.html
- examples/oc_de/maData.js
- examples/oc_de/oc_de_min.html
- examples/drug/
- examples/drug/R_code_full.html
- examples/drug/JS_code_min.html
- examples/drug/JS_code_full.html
- examples/drug/drug_full.html
- examples/drug/drug_min.html
- examples/drug/R_code_min.html
- examples/drug/scoreData.js
- examples/drug/rawData.js
- examples/extra/
- examples/extra/extra_full.html
- examples/extra/img/
- examples/extra/img/umap.png
- examples/extra/img/colour_channels.png
- examples/extra/img/igv.png
- examples/extra/img/explorer.png
- examples/extra/img/citeseq.png
- examples/extra/img/lamp.png
- examples/gallery/
- examples/gallery/R_code_full.html
- examples/gallery/JS_code_full.html
- examples/gallery/iris.js
- examples/gallery/histDens.js
- examples/gallery/gallery_full.html
- src/
- src/style.css
- src/linked-charts.css
- src/prism.css
- src/prism.js
- src/linked-charts.min.js
- src/fonts/
- src/fonts/IBM_Plex_Sans/
- src/fonts/IBM_Plex_Sans/IBMPlexSans-Italic.ttf
- src/fonts/IBM_Plex_Sans/IBMPlexSans-ThinItalic.ttf
- src/fonts/IBM_Plex_Sans/IBMPlexSans-ExtraLight.ttf
- src/fonts/IBM_Plex_Sans/IBMPlexSans-Bold.ttf
- src/fonts/IBM_Plex_Sans/OFL.txt
- src/fonts/IBM_Plex_Sans/IBMPlexSans-ExtraLightItalic.ttf
- src/fonts/IBM_Plex_Sans/IBMPlexSans-SemiBoldItalic.ttf
- src/fonts/IBM_Plex_Sans/IBMPlexSans-Regular.ttf
- src/fonts/IBM_Plex_Sans/IBMPlexSans-Light.ttf
- src/fonts/IBM_Plex_Sans/IBMPlexSans-BoldItalic.ttf
- src/fonts/IBM_Plex_Sans/font.css
- src/fonts/IBM_Plex_Sans/IBMPlexSans-Medium.ttf
- src/fonts/IBM_Plex_Sans/IBMPlexSans-SemiBold.ttf
- src/fonts/IBM_Plex_Sans/IBMPlexSans-MediumItalic.ttf
- src/fonts/IBM_Plex_Sans/IBMPlexSans-LightItalic.ttf
- src/fonts/IBM_Plex_Sans/IBMPlexSans-Thin.ttf
- src/fonts/comfortaa/
- src/fonts/comfortaa/Comfortaa-VariableFont_wght.ttf
- src/fonts/comfortaa/OFL.txt
- src/fonts/comfortaa/README.txt
- src/fonts/comfortaa/font.css
- src/fonts/comfortaa/static/
- src/fonts/comfortaa/static/Comfortaa-Light.ttf
- src/fonts/comfortaa/static/Comfortaa-Bold.ttf
- src/fonts/comfortaa/static/Comfortaa-Regular.ttf
- src/fonts/comfortaa/static/Comfortaa-SemiBold.ttf
- src/fonts/comfortaa/static/Comfortaa-Medium.ttf
