# Supplementary material for: Simple but powerful interactive data analysis in R with R/LinkedCharts
Source: Genome Biol. 2024 Feb 5;25:43. doi: 10.1186/s13059-024-03164-3 (PMC10840235; doi:10.1186/s13059-024-03164-3)
Supplement: Supplementary file 1 — Additional file 1. Zip file containing the interactive supplement. [file 13059_2024_3164_MOESM1_ESM.zip › README.md]

This directory contains the supplement for the paper "R/LinkedCharts: A novel approach for simple but powerful interactive data analysis". 

To view it, open the file index.html in any browser. Make sure that the subdirectories are available alongside the index.html file.

The content is also shown via GitHub Pages at https://anders-biostat.github.io/lc-paper/
