# Supplementary material for: Simple but powerful interactive data analysis in R with R/LinkedCharts
Source: Genome Biol. 2024 Feb 5;25:43. doi: 10.1186/s13059-024-03164-3 (PMC10840235; doi:10.1186/s13059-024-03164-3)
Supplement: Supplementary file 1 — Additional file 1. Zip file containing the interactive supplement. [file 13059_2024_3164_MOESM1_ESM.zip › src/fonts/IBM_Plex_Sans/font.css]

@font-face {
  font-family: 'IBMPlex';
  src: url('IBMPlexSans-Regular.ttf') format('truetype');
  font-weight: normal;
  font-style: normal;
}
